# Supplementary material for: Clinical and Humanistic Outcomes of Community Pharmacy-Based Healthcare Interventions Regarding Medication Use in Older Adults: A Systematic Review and Meta-Analysis
Source: Healthcare (Basel). 2021 Nov 18;9(11):1577. doi: 10.3390/healthcare9111577 (PMC8625440; doi:10.3390/healthcare9111577)
Supplement: Supplementary file 1 [file healthcare-09-01577-s001.zip]

Archive with 1 entries (1 files):
- healthcare-1406608-supplementary.pdf
